# Supplementary material for: Lipid-mediated gating of a miniature mechanosensitive MscS channel from Trypanosoma cruzi
Source: Nat Commun. 2025 Aug 8;16:7339. doi: 10.1038/s41467-025-62757-z (PMC12334622; doi:10.1038/s41467-025-62757-z)
Supplement: Supplementary file 6 — Source Data [file 41467_2025_62757_MOESM6_ESM.xlsx]

## Sheet: Supplementary Fig 6d
	Unitary conductance (pS) at -30mV membrane
	T-test (WT, everything, 2, 2) – two-tailed, equal variance										Non-functional (‘dead’) mutants
		WT	R3A	L97G	L97A	L97V	C66L	C66L-D47A	TcMscS-Vc			ΔN16	K2A	G63V	L97F
		467	461.333	1179.33	988	743	424	467.33	476		N	28	16	16	8
		466	447	1104	1008	776	411.667	447.33	491.33
		478	451.667	1122	994.333	770	417.667	440.67	477.67
		469	477	1106	1030.33	789.33	415.333	438	493
		470	482.33	1109.67	1015.33	714	431.5	447	473.67
		479.333
		494.333
		478
		498.333
		476
	AVG	477.6	463.866	1124.2	1007.2	758.466	420.033	448.066	482.334
	STDEV	11.0272	15.4363	31.6031	16.8533	30.0395	7.82482	11.4979	9.10534
	N	10	5	5	5	5	5	5	5
	p (T-test)		0.067081	3.04361e-17	1.92738e-18	8.54422e-13	1.19885e-07	0.000331326	0.424126
	vs WT
	p (T-test)				8.35198e-05	6.74368e-08
	vs L97G
	p (T-test)				2.17333e-07
	vs L97V
	p (T-test)							0.00198363
	vs C66L
	Tension sensitivity
	Gating pressure threshold ratios, PmscL : PX
	T-test (WT, everything, 2, 2) – two-tailed, equal variance
		WT	R3A	L97G	L97A	L97V	C66L	C66L-D47A	TcMscS-Vc
		1.94	1.95	1.68	1.35	1.62	4.06	1.39	1.62
		1.72	1.47	1.22	1.87	1.32	2.62	2.89	1.3
		1.31	1.78	1.95	1.8	1.77	4.82	2.18	2.06
		1.44	1.8	1.33			3.33	1.23
		1.77	1.93	1.73			3.79	1.87
		1.49		1.42			1.99	1.99
		1.93					5.89	1.98
		1.94					3.1	2.05
		1.82
		1.57
		1.39
		1.84
	AVG	1.68	1.786	1.555	1.67333	1.57	3.7	1.9475	1.66
	STDEV	0.229505	0.192172	0.276893	0.282194	0.229129	1.24071	0.505308	0.381576
	N	12	5	6	3	3	8	8	3
	p (T-test)		0.380038	0.32329	0.966099	0.47087	2.73903e-05	0.123434	0.906529
	vs WT
	p (T-test)							0.00237714
	vs C66L
